# Supplementary material for: Porcine cysticercosis (Taenia solium and Taenia asiatica): mapping occurrence and areas potentially at risk in East and Southeast Asia
Source: Parasit Vectors. 2018 Nov 29;11:613. doi: 10.1186/s13071-018-3203-z (PMC6267083; doi:10.1186/s13071-018-3203-z)
Supplement: Supplementary file 1 — Table S1. Full search output from the initial literature search. Table S2. List of studies that were identified to provide epidemiological data on porcine cysticercosis. (XLSX 45 kb) [file 13071_2018_3203_MOESM1_ESM.xlsx]

## Sheet: Data
database	reference	year	title	type_of_reference	Journal_title	language	data_period	country	first-level_division	second-level_division	routine_detection_or_scientific_study	diagnostic_method	taenia_solium_confirmed_yes_no	taenia_asiatica_confirmed_yes_no	number_pigs_tested	number_pigs_infected_overall	number_pigs_infected_taenia_solium	number_pigs_infected_taenia_asiatica
Pubmed	Adenuga A, Mateus A, Ty C, Borin K, Holl D, San S, Duggan V, Clark M, Smith GJD, Coker R et al: Seroprevalence and awareness of porcine cysticercosis across different pig production systems in south-central Cambodia. Parasite Epidemiol Control 2018, 3(1):1-12	2018	Seroprevalence and awareness of porcine cysticercosis across different pig production systems in south-central Cambodia	Research article	Parasite Epidemiology and Control	English	2015	Cambodia	Phnom Penh | Kandal | Kampong Speu	NA	Scientific study	Ag-ELISA (apDia)	No	No	620 (data not provided per province)	29 (4.7%)	Unknown	Unknown
Grey literature	Sovyra T: Prevalence of porcine cysticercosis, trichinellosis in slaughter pigs of Cambodia. Chiang Mai University and Freie Universitat, Chiang Mai, Thailand and Berlin, Germany (Masters’ Thesis, pp. 125). 2005.	2005	Prevalence of porcine cysticercosis, trichinellosis in slaughter pigs of Cambodia	Master thesis	NA	English	2004-2005	Cambodia	Phnom Penh survey but confrim presence in 8 provinces: Banteay Mean Chey, Batt Dambang, Kampong Chaam, Kampong Chhnang, Kampong Spueu, Kampong Thum, Kandaal, Kaoh Kong	NA	Scientific study - slaughter survey	Tongue | Meat inspection mortem	Yes, based on tongue palpation and cyst morpholoy	No	432	29 tongue (6.71%) | 47 meat inspection (10.88%)	29 tongue | 47 meat inspection	0
Pubmed	Liu X, Zhao ZP, Wan GQ, Fu B, Li GP, Chen XX, Miao F, Zhao CL, Li SP, Li W et al: [Epidemiological study on taeniasis and cysticercosis in Shandong Province]. Zhongguo ji sheng chong xue yu ji sheng chong bing za zhi = Chinese journal of parasitology & parasitic diseases 2002, 20(1):25-28.	2002	[Epidemiological study on taeniasis and cysticercosis in Shandong Province]	Research article	Zhongguo Ji Sheng Chong Xue Yu Ji Sheng Chong Bing Za Zhi	Chinese		China	Shandong Province	NA	Scientific study	Serology	No	No		0.06% (?) & 1.99% (Serology)	Unknown	Unknown
Pubmed	Agustina KK, Swacita IBN, Oka IBM, Dwinata IM, Traub RJ, Cargill C, Damriyasa IM: Reducing zoonotic and internal parasite burdens in pigs using a pig confinement system. Vet World 2017, 10(11):1347-1352	2017	Reducing zoonotic and internal parasite burdens in pigs using a pig confinement system	Research article	Vet World	English	Not stated (but after 2012)	Indonesia	Papua & West Papua	Jayawijaya Regency & Pegunungan Arfak Regency	Scientific study	Ab-ELISA	No	No	Not stated	Not stated (14-42%)	Unknown	Unknown
Bogor Agricultural University (IPB) from IPB's library repository	Maitindom, F.D., 2008. Studi Kejadian Sistiserkosis pada Babi yang Dijual di Pasar Jibama Kabupaten Jayawijaya Papua. Bogor Agricultural University, Bogor, Indonesia (Masters’ Thesis, pp. 47).	2008	Studi Kejadian Sistiserkosis pada Babi yang Dijual di Pasar Jibama Kabupaten Jayawijaya Papua	Master thesis	NA	Bahasa Indonesia	2007	Indonesia	Papua	Jayawijaya Regency	Scientific study - slaughter survey	Meat inspection	Yes, based on morpholoy	No	35	27	27 - 77.1% (pigs were from 6 districts - all positive, but numbers too low to do prevalence estimates)	0
Personal search	Yulianto HH, Satrija F, Lukman DW, Sudarwanto M 2014: Seroprevalence and risk factors of porcine cysticercosis in Way Kanan District, Lampung Province, Indonesia. Global Vet. 12: 774-781	2014	Seroprevalence and Risk Factors of Porcine Cysticercosis in Way Kanan District, Lampung Province, Indonesia	Research article	Global Veterinaria	English	2012-2013	Indonesia	Lampung Province	Way Kanan Regency	Scientific study - slaughter survey	Post mortem	Yes, based on morpholoy and location	No	3, sero+	1	1	0
Pubmed	Swastika K, Dharmawan NS, Suardita IK, Kepeng IN, Wandra T, Sako Y, Okamoto M, Yanagida T, Sasaki M, Giraudoux P et al: Swine cysticercosis in the Karangasem district of Bali, Indonesia: An evaluation of serological screening methods. Acta Trop 2016, 163:46-53.	2016	Swine cysticercosis in the Karangasem district of Bali, Indonesia: An evaluation of serological screening methods	Research article	Acta Trop	English	2011-2014	Indonesia	Bali	Karangasem Regency	Scientific study	Meat inspection (Ag-ELISA also used but omitted here)	Yes, based on morpholoy	No	6 (selcted based on +serology)	6	6	0
Pubmed	Conlan JV, Vongxay K, Khamlome B, Dorny P, Sripa B, Elliot A, Blacksell SD, Fenwick S, Thompson RC: A cross-sectional study of Taenia solium in a multiple taeniid-endemic region reveals competition may be protective. Am J Trop Med Hyg 2012, 87(2):281-291.	2012	A cross-sectional study of Taenia solium in a multiple taeniid-endemic region reveals competition may be protective	Research article	Am J Trop Med Hyg	English	2008-2009	Laos	Luangprabang | Huaphanh | Xiengkhuang	NA	Scientific study	Meat inspection (Ag-ELISA also used but omitted here)	Yes, based on morpholoy	Yes, based on morphology	209(Luangprabang) | 190(Huaphan) | 191(Xiengkhuang)	3(Luangprabang) | 3(Huaphan) | 0(Xiengkhuang)	3(Luangprabang)1.4% (0.0–3.1) | 2(Huaphan)1.1% (0.0–2.5) | 0(Xiengkhuang)0%	0(Luangprabang)0% | 1(Huaphan)0.5% | 0(Xiengkhuang)0%
Pubmed	Khaing TA, Bawm S, Wai SS, Htut Y, Htun LL: Epidemiological Survey on Porcine Cysticercosis in Nay Pyi Taw Area, Myanmar. J Vet Med 2015, 2015:340828.	2015	Epidemiological Survey on Porcine Cysticercosis in Nay Pyi Taw Area, Myanmar	Research article	J Vet Med	English	2014	Myanmar	Naypyidaw	Pyinmana | Lewe | Tatkon	Scientific study	Meat inspection (Ag-ELISA also used but omitted here)	Yes, based on morpholoy	No	200(Pyinmana) | 30(Lewe) | 70(Tatkon)	44(Pyinmana) | 7(Lewe) | 20(Tatkon)	44(Pyinmana)22% | 7(Lewe)23% | 20(Tatkon)29%	0(Pyinmana) | 0(Lewe) | 0(Tatkon)
Personal search	Doanh NQ: Results of research on cysticercosis in pig in some northern provinces of Vietnam. Journal of Biology, 27(3A): 55-58	2005	Results of research on cysticercosis in pig in some northern provinces of Vietnam	Research article	Journal of Biology	Vietnamese	1999-2002	Vietnam	Yen Bai, Lao Cai, Nghe An, Bac Kan, Bac Giang	NA	Scientific study	Morphology and Serology	yes, based on post-mortem	NA	172,087 (2,547 in Yen Bai; 39,060 in Lao Cai; 17,055 in Nghe An; 32,745 in Bac Kan; 80,680 in Bac Giang)	109 (0.06%)	109	Unknown
Personal search	Dharmawan, N.S., Swastika, K., Putra, I.M., Wandra, T., Sutisna, P., Okamoto, M., Ito, A., 2013. Present Situation and Problems of Cysticercosis in Animal in Bali and Papua. Jurnal Veteriner, 154-162%V 113.	2012	Present Situation and Problems of Cysticercosis in Animal in Bali and Papua	Research article	Jurnal Veteriner	Indonesian	2010	Indonesia	Papua	Jayawijaya Regency	Scientific study	Post mortem	yes, based on post-mortem	No	1	1	1	0

## Sheet: Literature search
Initial search output from Pubmed before exclusion criteria were performed.
Adenuga, A., Mateus, A., Ty, C., Borin, K., Holl, D., San, S., Duggan, V., Clark, M., Smith, G.J.D., Coker, R., Vaughn, A., Rudge, J.W., 2018. Seroprevalence and awareness of porcine cysticercosis across different pig production systems in south-central Cambodia. Parasite Epidemiol Control 3, 1-12.
Agustina, K.K., Swacita, I.B.N., Oka, I.B.M., Dwinata, I.M., Traub, R.J., Cargill, C., Damriyasa, I.M., 2017. Reducing zoonotic and internal parasite burdens in pigs using a pig confinement system. Vet World 10, 1347-1352.
Ahmad, R., Khan, T., Ahmad, B., Misra, A., Balapure, A.K., 2017. Neurocysticercosis: a review on status in India, management, and current therapeutic interventions. Parasitol Res 116, 21-33.
Ahn, C.S., Bae, Y.A., Kim, S.H., Kim, J.G., Yu, J.R., Yang, H.J., Eom, K.S., Wang, H., Kang, I., Yang, Y., Kong, Y., 2016. Spatiotemporal Expression Patterns and Antibody Reactivity of Taeniidae Endophilin B1. J Clin Microbiol 54, 2553-2562.
Ahn, C.S., Kim, J.G., Bae, Y.A., Kim, S.H., Shin, J.H., Yang, Y., Kang, I., Kong, Y., 2017. Fasciclin-calcareous corpuscle binary complex mediated protein-protein interactions in Taenia solium metacestode. Parasit Vectors 10, 438.
Ai, L., Xu, M.J., Chen, M.X., Zhang, Y.N., Chen, S.H., Guo, J., Cai, Y.C., Zhou, X.N., Zhu, X.Q., Chen, J.X., 2012. Characterization of microRNAs in Taenia saginata of zoonotic significance by Solexa deep sequencing and bioinformatics analysis. Parasitol Res 110, 2373-2378.
Ale, A., Victor, B., Praet, N., Gabriel, S., Speybroeck, N., Dorny, P., Devleesschauwer, B., 2014. Epidemiology and genetic diversity of Taenia asiatica: a systematic review. Parasit Vectors 7, 45.
Anantaphruti, M., Thaenkham, U., Kusolsuk, T., Maipanich, W., Saguankiat, S., Pubampen, S., Phuphisut, O., 2013. Genetic Variation and Population Genetics of Taenia saginata in North and Northeast Thailand in relation to Taenia asiatica. J Parasitol Res 2013, 310605.
Anantaphruti, M.T., 2013. Current status of taeniasis in Thailand. Korean J Parasitol 51, 37-42.
Anantaphruti, M.T., Thaenkham, U., Watthanakulpanich, D., Phuphisut, O., Maipanich, W., Yoonuan, T., Nuamtanong, S., Pubampen, S., Sanguankiat, S., 2013. Genetic diversity of Taenia asiatica from Thailand and other geographical locations as revealed by cytochrome c oxidase subunit 1 sequences. Korean J Parasitol 51, 55-59.
Anantaphruti, M.T., Yamasaki, H., Nakao, M., Waikagul, J., Watthanakulpanich, D., Nuamtanong, S., Maipanich, W., Pubampen, S., Sanguankiat, S., Muennoo, C., Nakaya, K., Sato, M.O., Sako, Y., Okamoto, M., Ito, A., 2007. Sympatric occurrence of Taenia solium, T. saginata, and T. asiatica, Thailand. Emerg Infect Dis 13, 1413-1416.
Arasu, K., Khairul, A., Waran, V., 2005. Neurocysticercosis an uncommon intra-cerebral infection in Malaysia. The Medical journal of Malaysia 60, 514-516.
Ash, A., Okello, A., Khamlome, B., Inthavong, P., Allen, J., Thompson, R.C.A., 2017. Controlling Taenia solium and soil transmitted helminths in a northern Lao PDR village: Impact of a triple dose albendazole regime. Acta Trop 174, 171-178.
Bae, Y.A., Jeong, Y.T., Chung, J.Y., Kim, S.H., Mahanta, J., Feng, Z., Chong, C.K., Kim, T.S., Kong, Y., 2008. A recombinant chimeric antigen toward a standardized serodiagnosis of Taenia solium neurocysticercosis. Proteomics. Clinical applications 2, 1596-1610.
Bae, Y.A., Xue, Y., Lee, E.G., Kim, S.H., Kong, Y., 2010. Bioactive molecules of Taenia solium metacestode, a causative agent of neurocysticercosis. Expert review of proteomics 7, 691-707.
Bae, Y.A., Yeom, J.S., Wang, H., Kim, S.H., Ahn, C.S., Kim, J.T., Yang, H.J., Kong, Y., 2014. Taenia solium metacestode fasciclin-like protein is reactive with sera of chronic neurocysticercosis. Trop Med Int Health 19, 719-725.
Bardosh, K., Inthavong, P., Xayaheuang, S., Okello, A.L., 2014. Controlling parasites, understanding practices: the biosocial complexity of a One Health intervention for neglected zoonotic helminths in northern Lao PDR. Social science & medicine (1982) 120, 215-223.
Bi-Xian, N., Xiang-Zhen, X., Xiao-Ting, W., Ming-Xue, S., Yang, D., Xiao-Lin, J., 2017. [Analysis of effect of prevention and control technique training of human important parasitic diseases in Jiangsu Province in 2017]. Zhongguo xue xi chong bing fang zhi za zhi = Chinese journal of schistosomiasis control 29, 644-646.
Bobes, R.J., Fragoso, G., Fleury, A., Garcia-Varela, M., Sciutto, E., Larralde, C., Laclette, J.P., 2014. Evolution, molecular epidemiology and perspectives on the research of taeniid parasites with special emphasis on Taenia solium. Infect Genet Evol 23, 150-160.
Burniston, S., Okello, A.L., Khamlome, B., Inthavong, P., Gilbert, J., Blacksell, S.D., Allen, J., Welburn, S.C., 2015. Cultural drivers and health-seeking behaviours that impact on the transmission of pig-associated zoonoses in Lao People's Democratic Republic. Infect Dis Poverty 4, 11.
Cai, G.B., Bae, Y.A., Kim, S.H., Na, B.K., Kim, T.S., Jiang, M.S., Kong, Y., 2006. A membrane-associated metalloprotease of Taenia solium metacestode structurally related to the FACE-1/Ste24p protease family. Int J Parasitol 36, 925-935.
Cai, X., Chai, Z., Jing, Z., Wang, P., Luo, X., Chen, J., Dou, Y., Feng, S., Su, C., Jin, J., 2001. Studies on the development of DNA vaccine against Cysticercus cellulosae infection and its efficacy. Southeast Asian J Trop Med Public Health 32 Suppl 2, 105-110.
Cai, X., Nguyen, T., Cheong, F.W., Liew, J.W., Lau, Y.L., 2016. Seroprevalence of fascioliasis, toxocariasis, strongyloidiasis and cysticercosis in blood samples diagnosed in Medic Medical Center Laboratory, Ho Chi Minh City, Vietnam in 2012. Nature communications 9, 486.
Cai, X., Yuan, G., Zheng, Y., Luo, X., Zhang, S., Ding, J., Jing, Z., Lu, C., 2008. Effective production and purification of the glycosylated TSOL18 antigen, which is protective against pig cysticercosis. Infect Immun 76, 767-770.
Chai, J.Y., 2013. Human taeniasis in the Republic of Korea: hidden or gone? Korean J Parasitol 51, 9-17.
Chang, S.L., Ooi, H.K., Nonaka, N., Kamiya, M., Oku, Y., 2006. Development of Taenia asiatica cysticerci to infective stage and adult stage in Mongolian gerbils. J Helminthol 80, 219-223.
Chen, M.X., Wang, K., Ai, L., Yan, W.H., Peng, L., Zhang, R.L., 2011. Development of a double antibody sandwich ELISA assay for the diagnosis of angiostrongyliasis. J Parasitol 97, 721-724.
Chen, M.X., Zhang, R.L., Chen, J.X., Chen, S.H., Li, X.H., Gao, S.T., Geng, Y.J., Huang, D.N., Ai, L., Xu, M.J., Zhu, X.Q., 2010. Monoclonal antibodies against excretory/secretory antigens of Angiostrongylus cantonensis. Hybridoma (2005) 29, 447-452.
Chen, S.H., Zhang, Y.N., Li, H., Cai, Y.C., Chen, J.X., 2014. [Analysis on parasitic infection of clinical samples from hospitals in Shanghai during 2011-2013]. Zhongguo ji sheng chong xue yu ji sheng chong bing za zhi = Chinese journal of parasitology & parasitic diseases 32, 446-451.
Chen, Z.H., Bao, H.E., Wu, X.J., Yang, T.X., Hu, X.Z., 2010. [Identification of Taenia solium with abnormal number of scolex hooklets]. Zhongguo ji sheng chong xue yu ji sheng chong bing za zhi = Chinese journal of parasitology & parasitic diseases 28, 108-112.
Cho, J., Jung, B.K., Lim, H., Kim, M.J., Yooyen, T., Lee, D., Eom, K.S., Shin, E.H., Chai, J.Y., 2014. Four cases of Taenia saginata infection with an analysis of COX1 gene. Korean J Parasitol 52, 79-83.
Choi, K.B., Hwang, B.W., Choi, W.G., Lee, S.H., 2010. Herniated lumbar disc combined with spinal intradural extramedullary cysticercosis. Journal of Korean Neurosurgical Society 48, 547-550.
Choudhury, A.A., Conlan, J.V., Racloz, V.N., Reid, S.A., Blacksell, S.D., Fenwick, S.G., Thompson, A.R., Khamlome, B., Vongxay, K., Whittaker, M., 2013. The economic impact of pig-associated parasitic zoonosis in Northern Lao PDR. Ecohealth 10, 54-62.
Chuang, C., Xing-Wang, C., Jian-Zhong, D., Tiao-Ying, L., 2017. [Evaluation of ELISA kit for detection of serum specific IgG antibodies against Taenia solium in diagnosis of human cysticercosis]. Zhongguo xue xi chong bing fang zhi za zhi = Chinese journal of schistosomiasis control 29, 228-230.
Chung, J.Y., Eom, K.S., Yang, Y., Li, X., Feng, Z., Rim, H.J., Cho, S.Y., Kong, Y., 2005. A seroepidemiological survey of Taenia solium cysticercosis in Nabo, Guangxi Zhuang Autonomous Region, China. Korean J Parasitol 43, 135-139.
Chung, J.Y., Kho, W.G., Hwang, S.Y., Je, E.Y., Chung, Y.T., Kim, T.S., Eom, K.S., Sohn, W.M., Cho, S.Y., Kong, Y., 2005. Molecular determination of the origin of acephalic cysticercus. Parasitology 130, 239-246.
Chung, J.Y., Yun, D.H., Eom, K.S., Kang, S.Y., Kong, Y., Cho, S.Y., 2002. Taenia solium: identification of specific antibody binding regions of metacestode 10-kDa protein. Exp Parasitol 100, 87-94.
Conlan, J., Khounsy, S., Inthavong, P., Fenwick, S., Blacksell, S., Thompson, R.C., 2008. A review of taeniasis and cysticercosis in the Lao People's Democratic Republic. Parasitol Int 57, 252-255.
Conlan, J.V., Vongxay, K., Khamlome, B., Dorny, P., Sripa, B., Elliot, A., Blacksell, S.D., Fenwick, S., Thompson, R.C., 2012. A cross-sectional study of Taenia solium in a multiple taeniid-endemic region reveals competition may be protective. Am J Trop Med Hyg 87, 281-291.
Craig, P., Ito, A., 2007. Intestinal cestodes. Curr Opin Infect Dis 20, 524-532.
Croft, A.M., Flores, A.A., Lopez, H.Z., 2007. Cysticercosis in a female Nicaraguan traveler. Journal of travel medicine 14, 349-351.
Davaasuren, A., Davaajav, A., Ukhnaa, B., Purvee, A., Unurkhaan, S., Luvsan, A., Logan, J.E., Ito, A., 2017. Neurocysticercosis: A case study of a Mongolian traveler who visited China and India with an updated review in Asia. Travel Med Infect Dis 20, 31-36.
Davaasuren, A., Dorjsuren, T., Yanagida, T., Sako, Y., Nakaya, K., Davaajav, A., Agvaandaram, G., Enkhbat, T., Gonchigoo, B., Dulmaa, N., Chuluunbaatar, G., Ito, A., 2014. Recent situation of taeniasis in Mongolia (2002-2012). Korean J Parasitol 52, 211-214.
De, N., Le, T.H., 2013. Images in clinical medicine. Multiple palpable cysts. N Engl J Med 368, 2125.
Dekumyoy, P., Anantaphruti, M.T., Nuamtanong, S., Watthanakulpanich, D., Waikagu, J., Danis, M., 2000. Neurocysticercosis: utilizing the cystic fluid antigen from Taenia solium metacestodes for diagnosis by IgG-ELISA. Southeast Asian J Trop Med Public Health 31 Suppl 1, 21-25.
Dekumyoy, P., Waikagul, J., Vanijanonta, S., Thairungroj, M., Nakao, M., Sako, Y., Watanabe, S., Ito, A., 2004. Cysticercosis: IgG-ELISA evaluations of peak1 antigen and <30 kDa antigen of delipidized extract of Taenia solium metacestodes. Southeast Asian J Trop Med Public Health 35, 1-9.
Del Brutto, O.H., Garcia, H.H., 2015. Taenia solium Cysticercosis--The lessons of history. J Neurol Sci 359, 392-395.
Ding, F.X., Yan, H.L., Lu, Y.M., Xue, G., Mei, Q., Huang, J.J., Zhao, Z.Y., Wang, Y.Z., Sun, S.H., 2006. Cloning, purification and biochemical characterization of a thrombus-ditargeting thrombolytic agent, comprised of annexin B1, ScuPA-32K and fibrin-adherent peptide. Journal of biotechnology 126, 394-405.
Ding, F.X., Yan, H.L., Mei, Q., Xue, G., Wang, Y.Z., Gao, Y.J., Sun, S.H., 2007. A novel, cheap and effective fusion expression system for the production of recombinant proteins. Appl Microbiol Biotechnol 77, 483-488.
Ding, J., Zheng, Y., Wang, Y., Dou, Y., Chen, X., Zhu, X., Wang, S., Zhang, S., Liu, Z., Hou, J., Zhai, J., Yan, H., Luo, X., Cai, X., 2013. Immune responses to a recombinant attenuated Salmonella typhimurium strain expressing a Taenia solium oncosphere antigen TSOL18. Comparative immunology, microbiology and infectious diseases 36, 17-23.
Du, W., Hu, F., Yang, Y., Hu, D., Hu, X., Yu, X., Xu, J., Dai, J., Liao, X., Huang, J., 2011. Molecular cloning, characterization, and immunolocalization of two lactate dehydrogenase homologous genes from Taenia solium. Parasitol Res 109, 567-574.
Du, W.Y., Dai, J.L., Huang, J., Hu, X.C., Xu, J., Yu, X.B., Liao, X.J., Lang, S.Y., 2009. [Prokaryotic expression, identification and histo-localization of the Taenia asiatica enolase gene]. Zhongguo ji sheng chong xue yu ji sheng chong bing za zhi = Chinese journal of parasitology & parasitic diseases 27, 458-462.
Eamsobhana, P., Ongrotchanakun, J., Yoolek, A., Punthuprapasa, P., Monkong, N., Dekumyoy, P., 2006. Multi-immunodot for rapid differential diagnosis of eosinophilic meningitis due to parasitic infections. J Helminthol 80, 249-254.
Eom, K.S., Chai, J.Y., Yong, T.S., Min, D.Y., Rim, H.J., Kihamia, C., Jeon, H.K., 2011. Morphologic and genetic identification of Taenia tapeworms in Tanzania and DNA genotyping of Taenia solium. Korean J Parasitol 49, 399-403.
Eom, K.S., Jeon, H.K., Kong, Y., Hwang, U.W., Yang, Y., Li, X., Xu, L., Feng, Z., Pawlowski, Z.S., Rim, H.J., 2002. Identification of Taenia asiatica in China: molecular, morphological, and epidemiological analysis of a Luzhai isolate. J Parasitol 88, 758-764.
Eom, K.S., Jeon, H.K., Rim, H.J., 2009. Geographical distribution of Taenia asiatica and related species. Korean J Parasitol 47 Suppl, S115-124.
Eom, K.S., Rim, H.J., 2001. Epidemiological understanding of Taenia tapeworm infections with special reference to Taenia asiatica in Korea. Korean J Parasitol 39, 267-283.
Erhart, A., Dorny, P., Van De, N., Vien, H.V., Thach, D.C., Toan, N.D., Cong le, D., Geerts, S., Speybroeck, N., Berkvens, D., Brandt, J., 2002. Taenia solium cysticercosis in a village in northern Viet Nam: seroprevalence study using an ELISA for detecting circulating antigen. Trans R Soc Trop Med Hyg 96, 270-272.
Fabiani, S., Bruschi, F., 2013. Neurocysticercosis in Europe: Still a public health concern not only for imported cases. Acta Trop 128, 18-26.
Fan, P.C., Chung, W.C., Guo, J.X., Ma, X.Y., Xu, Z.J., 2001. Experimental studies on small hooks preceding large hooks in the growth and development of Taenia solium metacestodes. Southeast Asian J Trop Med Public Health 32, 290-296.
Fan, P.C., Chung, W.C., Guo, J.X., Ma, Y.X., Xu, Z.J., 2001. Experimental studies on physiological and morphological aspects of Cysticercus cellulosae in pigs. Journal of microbiology, immunology, and infection = Wei mian yu gan ran za zhi 34, 252-258.
Fan, P.C., Chung, W.C., Lin, C.Y., Wu, C.C., 2003. Vaccination trials against Taenia solium eggs in pigs injected with frozen oncospheres of T. solium or Taenia saginata asiatica. Journal of microbiology, immunology, and infection = Wei mian yu gan ran za zhi 36, 96-100.
Fan, P.C., Wan, I.C., Chung, W.C., Guo, J.X., Ma, X.Y., Xu, Z.J., 2001. Studies on abnormality of metacestodes and adult worms of Taenia solium and Taenia saginata asiatica in rodents and pigs. Southeast Asian J Trop Med Public Health 32 Suppl 2, 116-121.
Fang, Q., Luo, J.K., Cui, Z., Qi, W.J., Hu, Y.S., Shen, J.L., 2010. [Cloning and efficient prokaryotic expression of soluble stage-specific antigen cC1 from Cysticercus cellulosae]. Nan fang yi ke da xue xue bao = Journal of Southern Medical University 30, 206-209.
Fang, W., Bao, H.E., Xiao, L.L., Mu, R., 2009. [Screening, identification and bioinformatic analysis of Taenia solium cysticercus]. Zhongguo ji sheng chong xue yu ji sheng chong bing za zhi = Chinese journal of parasitology & parasitic diseases 27, 313-317.
Fang, W., Xiao, L.L., Bao, H.E., Mu, R., 2011. [Total protein analysis by two-dimensional electrophoresis in cysticerci of Taenia solium and Taenia asiatica]. Zhongguo ji sheng chong xue yu ji sheng chong bing za zhi = Chinese journal of parasitology & parasitic diseases 29, 188-190.
Fang, W., Xiao, L.L., Bao, H.E., Mu, R., 2012. [Dynamic pathologic changes in pigs infected with Taenia solium]. Zhongguo ji sheng chong xue yu ji sheng chong bing za zhi = Chinese journal of parasitology & parasitic diseases 30, 73-75.
Galan-Puchades, M.T., Fuentes, M.V., 2016. Comment on "Epidemiological Survey on Porcine Cysticercosis in Nay Pyi Taw Area, Myanmar". J Vet Med 2016, 1624541.
Galan-Puchades, M.T., Fuesntes, M.V., 2001. Neurcysticercosis, Taenia asiatica and Cheju Island in Korea. Trends Parasitol 17, 469-470.
Galan-Puchades, M.T., Yang, Y., Marcilla, A., Choe, S., Park, H., Osuna, A., Eom, K.S., 2016. First ultrastructural data on the human tapeworm Taenia asiatica eggs by scanning and transmission electron microscopy (SEM, TEM). Parasitol Res 115, 3649-3655.
Gan, W., Zhao, G., Xu, H., Wu, W., Du, W., Huang, J., Yu, X., Hu, X., 2010. Reverse vaccinology approach identify an Echinococcus granulosus tegumental membrane protein enolase as vaccine candidate. Parasitol Res 106, 873-882.
Gao, Y.J., Yan, H.L., Ding, F.X., Lu, Y.M., Sun, S.H., 2007. Annexin B1 at the host-parasite interface of the Taenia solium cysticercus: Secreted and associated with inflammatory reaction. Acta Trop 101, 192-199.
Gordon, C.A., McManus, D.P., Acosta, L.P., Olveda, R.M., Williams, G.M., Ross, A.G., Gray, D.J., Gobert, G.N., 2015. Multiplex real-time PCR monitoring of intestinal helminths in humans reveals widespread polyparasitism in Northern Samar, the Philippines. Int J Parasitol 45, 477-483.
Guo, A., 2015. Comparative analysis of cystatin superfamily in platyhelminths. PLoS One 10, e0124683.
Guo, A., Cai, X., Jia, W., Liu, B., Zhang, S., Wang, P., Yan, H., Luo, X., 2010. Mapping of Taenia solium TSOL18 antigenic epitopes by phage display library. Parasitol Res 106, 1151-1157.
Guo, A., Jin, Z., Zheng, Y., Hai, G., Yuan, G., Li, H., Cai, X., 2007. Induction of protection against porcine cysticercosis in growing pigs by DNA vaccination. Vaccine 25, 170-175.
Guo, Y.J., Sun, S.H., Zhang, Y., Chen, Z.H., Wang, K.Y., Huang, L., Zhang, S., Zhang, H.Y., Wang, Q.M., Wu, D., Zhu, W.J., 2004. Protection of pigs against Taenia solium cysticercosis using recombinant antigen or in combination with DNA vaccine. Vaccine 22, 3841-3847.
Guo, Y.J., Wu, D., Wang, K.Y., Sun, S.H., 2007. Adjuvant effects of bacillus Calmette-Guerin DNA or CpG-oligonucleotide in the immune response to Taenia solium cysticercosis vaccine in porcine. Scandinavian journal of immunology 66, 619-627.
Hailemariam, Z., Nakao, M., Menkir, S., Lavikainen, A., Iwaki, T., Yanagida, T., Okamoto, M., Ito, A., 2014. Molecular identification of species of Taenia causing bovine cysticercosis in Ethiopia. J Helminthol 88, 376-380.
Hancock, K., Broughel, D.E., Moura, I.N., Khan, A., Pieniazek, N.J., Gonzalez, A.E., Garcia, H.H., Gilman, R.H., Tsang, V.C., 2001. Sequence variation in the cytochrome oxidase I, internal transcribed spacer 1, and Ts14 diagnostic antigen sequences of Taenia solium isolates from South and Central America, India, and Asia. Int J Parasitol 31, 1601-1607.
Hinojosa-Juarez, A.C., Sandoval-Balanzario, M., McManus, D.P., Monroy-Ostria, A., 2008. Genetic similarity between cysticerci of Taenia solium isolated from human brain and from pigs. Infect Genet Evol 8, 653-656.
Holt, H.R., Inthavong, P., Khamlome, B., Blaszak, K., Keokamphe, C., Somoulay, V., Phongmany, A., Durr, P.A., Graham, K., Allen, J., Donnelly, B., Blacksell, S.D., Unger, F., Grace, D., Alonso, S., Gilbert, J., 2016. Endemicity of Zoonotic Diseases in Pigs and Humans in Lowland and Upland Lao PDR: Identification of Socio-cultural Risk Factors. Plos Negl Trop Dis 10, e0003913.
Hongli, Y., Shuhan, S., Ruiwen, C., Yingjun, G., 2002. Cloning and functional identification of a novel annexin subfamily in Cysticercus cellulosae. Molecular and biochemical parasitology 119, 1-5.
Hou, J., Luo, X., Wang, S., Yin, C., Zhang, S., Zhu, X., Dou, Y., Cai, X., 2014. Sequence analysis and molecular characterization of Wnt4 gene in metacestodes of Taenia solium. Korean J Parasitol 52, 163-168.
Huang, J., Huang, Y., Wu, X., Du, W., Yu, X., Hu, X., 2009. Identification, expression, characterization, and immunolocalization of lactate dehydrogenase from Taenia asiatica. Parasitol Res 104, 287-293.
Huang, J.J., Yan, H.L., Gao, Y.J., Sun, S.H., He, Y., Ding, F.X., Mei, Q., Xue, G., 2008. Translocation of annexin B1 in response to the stimulation of PMA and ionomycin in cervical cancer cells. Cell biology international 32, 121-127.
Huang, X., Chen, L., Yang, Y., Gu, X., Wang, Y., Lai, W., Peng, X., Yang, G., 2015. Expression, tissue localization and serodiagnostic potential of Taenia multiceps acidic ribosomal protein P2. Parasit Vectors 8, 613.
Huan-Zhang, L., Xin-Zhong, Z., Men-Bao, Q., Jing-Bo, X., Chang-Hai, Z., Ying-Dan, C., Tian, T., Chun-Li, C., Shi-Zhu, L., 2018. [Current status and research progress of cysticercosis]. Zhongguo xue xi chong bing fang zhi za zhi = Chinese journal of schistosomiasis control 30, 99-103.
Ikejima, T., Piao, Z.X., Sako, Y., Sato, M.O., Bao, S., Si, R., Yu, F., Zhang, C.L., Nakao, M., Yamasaki, H., Nakaya, K., Kanazawa, T., Ito, A., 2005. Evaluation of clinical and serological data from Taenia solium cysticercosis patients in eastern Inner Mongolia Autonomous Region, China. Trans R Soc Trop Med Hyg 99, 625-630.
Intapan, P.M., Khotsri, P., Kanpittaya, J., Chotmongkol, V., Maleewong, W., Morakote, N., 2008. Evaluation of IgG4 and total IgG antibodies against cysticerci and peptide antigens for the diagnosis of human neurocysticercosis by ELISA. Asian Pacific journal of allergy and immunology 26, 237-244.
Ishikawa, E., Komatsu, Y., Kikuchi, K., Yamasaki, H., Kimura, H., Osuka, S., Tsurubuchi, T., Ito, A., Matsumura, A., 2007. Neurocysticercosis as solitary parenchymal lesion confirmed by mitochondrial deoxyribonucleic acid sequence analysis. Neurologia medico-chirurgica 47, 40-44.
Ito, A., 2001. [Introduction of ongoing research projects on echinococcosis at Asahikawa Medical College and some comments on the surveillance, prevention and control of alveolar echinococcosis in Japan]. [Hokkaido igaku zasshi] The Hokkaido journal of medical science 76, 3-8.
Ito, A., Li, T., Chen, X., Long, C., Yanagida, T., Nakao, M., Sako, Y., Okamoto, M., Wu, Y., Raoul, F., Giraudoux, P., Craig, P.S., 2013. Mini review on chemotherapy of taeniasis and cysticercosis due to Taenia solium in Asia, and a case report with 20 tapeworms in China. Trop Biomed 30, 164-173.
Ito, A., Nakao, M., Sako, Y., Nakava, K., 2000. Neurocysticercosis and echinococcosis in Asia: recent advances in the establishment of highly reliable differential serodiagnosis for international collaboration. Southeast Asian J Trop Med Public Health 31 Suppl 1, 16-20.
Ito, A., Nakao, M., Wandra, T., 2003. Human Taeniasis and cysticercosis in Asia. Lancet 362, 1918-1920.
Ito, A., Nakao, M., Wandra, T., Suroso, T., Okamoto, M., Yamasaki, H., Sako, Y., Nakaya, K., 2005. Taeniasis and cysticercosis in Asia and the Pacific: present state of knowledge and perspectives. Southeast Asian J Trop Med Public Health 36 Suppl 4, 123-130.
Ito, A., Nakaya, K., Sako, Y., Nakao, M., Ito, M., 2001. NOD-scid mouse as an experimental animal model for cysticercosis. Southeast Asian J Trop Med Public Health 32 Suppl 2, 85-89.
Ito, A., Okamoto, M., Li, T., Wandra, T., Dharmawan, N.S., Swastika, K.I., Dekumyoy, P., Kusolsuk, T., Davvajav, A., Davaasuren, A., Dorjsuren, T., Mekonnen, S.M., Negasi, Z.H., Yanagida, T., Sako, Y., Nakao, M., Nakaya, K., Lavikainen, A.J., Nkouawa, A., Mohammadzadeh, T., 2011. The first workshop towards the control of cestode zoonoses in Asia and Africa. Parasit Vectors 4, 114.
Ito, A., Putra, M.I., Subahar, R., Sato, M.O., Okamoto, M., Sako, Y., Nakao, M., Yamasaki, H., Nakaya, K., Craig, P.S., Margono, S.S., 2002. Dogs as alternative intermediate hosts of Taenia solium in Papua (Irian Jaya), Indonesia confirmed by highly specific ELISA and immunoblot using native and recombinant antigens and mitochondrial DNA analysis. J Helminthol 76, 311-314.
Ito, A., Sako, Y., Yamasaki, H., Mamuti, W., Nakaya, K., Nakao, M., Ishikawa, Y., 2003. Development of Em18-immunoblot and Em18-ELISA for specific diagnosis of alveolar echinococcosis. Acta Trop 85, 173-182.
Ito, A., Urbani, C., Jiamin, Q., Vuitton, D.A., Dongchuan, Q., Heath, D.D., Craig, P.S., Zheng, F., Schantz, P.M., 2003. Control of echinococcosis and cysticercosis: a public health challenge to international cooperation in China. Acta Trop 86, 3-17.
Ito, A., Wandra, T., Li, T., Dekumyoy, P., Nkouawa, A., Okamoto, M., Budke, C.M., 2014. The present situation of human taeniases and cysticercosis in Asia. Recent patents on anti-infective drug discovery 9, 173-185.
Ito, A., Wandra, T., Sato, M.O., Mamuti, W., Xiao, N., Sako, Y., Nakao, M., Yamasaki, H., Nakaya, K., Okamoto, M., Craig, P.S., 2006. Towards the international collaboration for detection, surveillance and control of taeniasis/ cysticercosis and echinococcosis in Asia and the Pacific. Southeast Asian J Trop Med Public Health 37 Suppl 3, 82-90.
Ito, A., Wandra, T., Subahar, R., Hamid, A., Yamasaki, H., Sako, Y., Mamuti, W., Okamoto, M., Nakaya, K., Nakao, M., Ishikawa, Y., Suroso, T., Craig, P.S., Margono, S.S., 2002. Recent advances in basic and applied science for the control of taeniasis/cysticercosis in Asia. Southeast Asian J Trop Med Public Health 33 Suppl 3, 79-82.
Ito, A., Wandra, T., Yamasaki, H., Nakao, M., Sako, Y., Nakaya, K., Margono, S.S., Suroso, T., Gauci, C., Lightowlers, M.W., 2004. Cysticercosis/taeniasis in Asia and the Pacific. Vector borne and zoonotic diseases (Larchmont, N.Y.) 4, 95-107.
Ito, A., Yamasaki, H., Nakao, M., Sako, Y., Nakaya, K., Mamuti, W., Xiao, N., Sato, M.O., Ishikawa, Y., 2003. Echinococcosis and cysticercosis in Asia: evaluation of the modern technology for epidemiological study. Southeast Asian J Trop Med Public Health 34 Suppl 2, 103-107.
Ito, A., Yamasaki, H., Nakao, M., Sako, Y., Okamoto, M., Sato, M.O., Nakaya, K., Margono, S.S., Ikejima, T., Kassuku, A.A., Afonso, S.M., Ortiz, W.B., Plancarte, A., Zoli, A., Geerts, S., Craig, P.S., 2003. Multiple genotypes of Taenia solium--ramifications for diagnosis, treatment and control. Acta Trop 87, 95-101.
Ito, A., Yanagida, T., Nakao, M., 2016. Recent advances and perspectives in molecular epidemiology of Taenia solium cysticercosis. Infect Genet Evol 40, 357-367.
Ito, A., Zhou, X.N., Craig, P.S., Giraudoux, P., 2013. Control of cestode zoonoses in Asia: role of basic and applied science. Preface. Parasitology 140, 1547-1550.
Jeon, H.K., Chai, J.Y., Kong, Y., Waikagul, J., Insisiengmay, B., Rim, H.J., Eom, K.S., 2009. Differential diagnosis of Taenia asiatica using multiplex PCR. Exp Parasitol 121, 151-156.
Jeon, H.K., Eom, K.S., 2006. Taenia asiatica and Taenia saginata: genetic divergence estimated from their mitochondrial genomes. Exp Parasitol 113, 58-61.
Jeon, H.K., Eom, K.S., 2009. Immunoblot patterns of Taenia asiatica taeniasis. Korean J Parasitol 47, 73-77.
Jeon, H.K., Eom, K.S., 2013. Molecular approaches to Taenia asiatica. Korean J Parasitol 51, 1-8.
Jeon, H.K., Kim, K.H., Chai, J.Y., Yang, H.J., Rim, H.J., Eom, K.S., 2008. Sympatric distribution of three human Taenia tapeworms collected between 1935 and 2005 in Korea. Korean J Parasitol 46, 235-241.
Jeon, H.K., Kim, K.H., Eom, K.S., 2007. Complete sequence of the mitochondrial genome of Taenia saginata: comparison with T. solium and T. asiatica. Parasitol Int 56, 243-246.
Jeon, H.K., Lee, K.H., Kim, K.H., Hwang, U.W., Eom, K.S., 2005. Complete sequence and structure of the mitochondrial genome of the human tapeworm, Taenia asiatica (Platyhelminthes; Cestoda). Parasitology 130, 717-726.
Jeon, H.K., Yong, T.S., Sohn, W.M., Chai, J.Y., Hong, S.J., Han, E.T., Jeong, H.G., Chhakda, T., Sinuon, M., Socheat, D., Eom, K.S., 2011. Molecular identification of Taenia tapeworms by Cox1 gene in Koh Kong, Cambodia. Korean J Parasitol 49, 195-197.
Jeon, H.K., Yong, T.S., Sohn, W.M., Chai, J.Y., Min, D.Y., Rim, H.J., Insisiengmay, B., Eom, K.S., 2013. Human neurocysticercosis case and an endemic focus of Taenia solium in Lao PDR. Korean J Parasitol 51, 599-602.
Jeon, H.K., Yong, T.S., Sohn, W.M., Chai, J.Y., Min, D.Y., Yun, C.H., Rim, H.J., Pongvongsa, T., Banouvong, V., Insisiengmay, B., Phommasack, B., Eom, K.S., 2013. Current status of human taeniasis in Lao People's Democratic Republic. Korean J Parasitol 51, 259-263.
Jiang, L., Tong, H., Tan, H., Han, L., Shi, H., 2014. Intestinal pork tapeworm disease mimicking lymphoma on PET/CT imaging. Clinical nuclear medicine 39, 842-844.
Jiang, L., Zhu, H.Z., Xu, Y.Z., Ni, J.Z., Zhang, Y., Liu, Q., 2013. Comparative selenoproteome analysis reveals a reduced utilization of selenium in parasitic platyhelminthes. PeerJ 1, e202.
Jongwutiwes, U., Yanagida, T., Ito, A., Kline, S.E., 2011. Isolated intradural-extramedullary spinal cysticercosis: a case report. Journal of travel medicine 18, 284-287.
Khaing, T.A., Bawm, S., Wai, S.S., Htut, Y., Htun, L.L., 2015. Epidemiological Survey on Porcine Cysticercosis in Nay Pyi Taw Area, Myanmar. J Vet Med 2015, 340828.
Kim, H.U., Chung, Y.B., 2017. A Case of Taenia asiatica Infection Diagnosed by Colonoscopy. Korean J Parasitol 55, 65-69.
Kim, J.Y., Yang, H.J., Kim, K.S., Chung, Y.B., 2005. Partial characterization of a 29 kDa cysteine protease purified from Taenia solium metacestodes. Korean J Parasitol 43, 157-160.
Kim, K.H., Lee, Y.S., Jeon, H.K., Park, J.K., Kim, C.B., Eom, K.S., 2007. Hox genes from the tapeworm Taenia asiatica (Platyhelminthes: Cestoda). Biochemical genetics 45, 335-343.
Kim, S.H., Bae, Y.A., Nam, J.S., Yang, Y., Nawa, Y., Kong, Y., 2013. Fatty acid compositions of Taenia solium metacestode and its surrounding tissues. Parasitol Int 62, 75-78.
Kim, S.H., Bae, Y.A., Yang, H.J., Shin, J.H., Diaz-Camacho, S.P., Nawa, Y., Kang, I., Kong, Y., 2012. Structural and binding properties of two paralogous fatty acid binding proteins of Taenia solium metacestode. Plos Negl Trop Dis 6, e1868.
Kim, S.H., Bae, Y.A., Yang, Y., Hong, S.T., Kong, Y., 2011. Paralogous proteins comprising the 150 kDa hydrophobic-ligand-binding-protein complex of the Taenia solium metacestode have evolved non-overlapped binding affinities toward fatty acid analogs. Int J Parasitol 41, 1207-1215.
Kim, S.H., Chung, J.Y., Bae, Y.A., Cai, G.B., Na, B.K., Kim, N.J., Kwack, H.S., Kim, T.S., Kong, Y., 2007. Functional identification of a protein inhibitor of neuronal nitric oxide synthase of Taenia solium metacestode. Molecular and biochemical parasitology 151, 41-51.
Kim, S.W., Kim, M.K., Oh, S.M., Park, S.H., 2010. Racemose cysticercosis in the cerebellar hemisphere. Journal of Korean Neurosurgical Society 48, 59-61.
Kobayashi, K., Nakamura-Uchiyama, F., Nishiguchi, T., Isoda, K., Kokubo, Y., Ando, K., Katurahara, M., Sako, Y., Yanagida, T., Ito, A., Iwabuchi, S., Ohnishi, K., 2013. Rare case of disseminated cysticercosis and taeniasis in a Japanese traveler after returning from India. Am J Trop Med Hyg 89, 58-62.
Krishnamurthy, A., Nayak, S.R., Kumar, S.J., Prabhu, L.V., 2007. Neurocysticercosis: a disease of ignorant people in developing countries? Singapore medical journal 48, 358.
Kumar, N., Mehul, J., Das, B., Solanki, J.B., 2015. Staining of Platyhelminthes by herbal dyes: An eco-friendly technique for the taxonomist. Vet World 8, 1321-1325.
Kwasi, V., Kodama, K., Uchiyama, T., Kusano, Y., Shimizu, T., Tokushige, K., Takemae, T., 2018. Neurocysticercosis in Japan. Asian journal of neurosurgery 13, 518-521.
Lee, B.W., Kumar, U.R., Lin, J.H., Amaro, D.E., Kikkawa, D.O., Alameddine, R.M., Lowe, M.C., Hilger, P.A., Vinetz, J.M., Korn, B.S., 2015. Cysticercosis with an Orbital Tropism in Twins. Am J Trop Med Hyg 93, 828-830.
Lee, E.G., Bae, Y.A., Jeong, Y.T., Chung, J.Y., Je, E.Y., Kim, S.H., Na, B.K., Ju, J.W., Kim, T.S., Ma, L., Cho, S.Y., Kong, Y., 2005. Proteomic analysis of a 120 kDa protein complex in cyst fluid of Taenia solium metacestode and preliminary evaluation of its value for the serodiagnosis of neurocysticercosis. Parasitology 131, 867-879.
Lee, E.G., Bae, Y.A., Kim, S.H., Diaz-Camacho, S.P., Nawa, Y., Kong, Y., 2010. Serodiagnostic reliability of single-step enriched low-molecular weight proteins of Taenia solium metacestode of American and Asian isolates. Trans R Soc Trop Med Hyg 104, 676-683.
Lee, E.G., Kim, S.H., Bae, Y.A., Chung, J.Y., Suh, M., Na, B.K., Kim, T.S., Kang, I., Ma, L., Kong, Y., 2007. A hydrophobic ligand-binding protein of the Taenia solium metacestode mediates uptake of the host lipid: implication for the maintenance of parasitic cellular homeostasis. Proteomics 7, 4016-4030.
Lee, E.G., Lee, M.Y., Chung, J.Y., Je, E.Y., Bae, Y.A., Na, B.K., Kim, T.S., Eom, K.S., Cho, S.Y., Kong, Y., 2005. Feasibility of baculovirus-expressed recombinant 10-kDa antigen in the serodiagnosis of Taenia solium neurocysticercosis. Trans R Soc Trop Med Hyg 99, 919-926.
Lee, M.K., Hong, S.J., Kim, H.R., 2010. Seroprevalence of tissue invading parasitic infections diagnosed by ELISA in Korea. Journal of Korean medical science 25, 1272-1276.
Li, A.H., Moon, S.U., Park, Y.K., Na, B.K., Hwang, M.G., Oh, C.M., Cho, S.H., Kong, Y., Kim, T.S., Chung, P.R., 2006. Identification and characterization of a cathepsin L-like cysteine protease from Taenia solium metacestode. Vet Parasitol 141, 251-259.
Li, D.A., He, Y., Guo, Y.J., Wang, F., Song, S.X., Wang, Y., Yang, F., He, X.W., Sun, S.H., 2007. Comparative proteomics analysis to annexin B1 DNA and protein vaccination in mice. Vaccine 25, 932-938.
Li, J.J., Zhang, L.W., Li, H., Hu, Z.L., 2013. Clinical and pathological characteristics of intraocular cysticercosis. Korean J Parasitol 51, 223-229.
Li, T., Chen, X., Yanagida, T., Wang, H., Long, C., Sako, Y., Okamoto, M., Wu, Y., Giraudoux, P., Raoul, F., Nkouawa, A., Nakao, M., Craig, P.S., Ito, A., 2013. Detection of human taeniases in Tibetan endemic areas, China. Parasitology 140, 1602-1607.
Li, T., Craig, P.S., Ito, A., Chen, X., Qiu, D., Qiu, J., Sato, M.O., Wandra, T., Bradshaw, H., Li, L., Yang, Y., Wang, Q., 2006. Taeniasis/cysticercosis in a Tibetan population in Sichuan Province, China. Acta Trop 100, 223-231.
Li, T.M., Fang, W., Liu, H.K., 2013. [Survey of the number of eggs in Taenia asiatica gravid proglottids in Dali Prefecture of Yunnan Province]. Zhongguo xue xi chong bing fang zhi za zhi = Chinese journal of schistosomiasis control 25, 647-648, 651.
Liao, W.S., Bair, M.J., 2007. Images in clinical medicine. Taenia in the gastrointestinal tract. N Engl J Med 357, 1028.
Liu, G., Liang, P., Zhang, S., Guo, A., Wang, L., Zheng, Y., Luo, X., 2017. TsPKA-r: a potential immunodiagnostic antigen for the detection of porcine cysticercosis. Acta Trop 171, 80-85.
Liu, P., Weng, X., Zhou, J., Xu, X., He, F., Du, Y., Wu, H., Gong, Y., Peng, G., 2018. Next generation sequencing based pathogen analysis in a patient with neurocysticercosis: a case report. BMC infectious diseases 18, 113.
Liu, X., Zhao, Z.P., Wan, G.Q., Fu, B., Li, G.P., Chen, X.X., Miao, F., Zhao, C.L., Li, S.P., Li, W., Fu, Z.Y., Gao, C.L., Deng, X.L., 2002. [Epidemiological study on taeniasis and cysticercosis in Shandong Province]. Zhongguo ji sheng chong xue yu ji sheng chong bing za zhi = Chinese journal of parasitology & parasitic diseases 20, 25-28.
Liu, Y.J., Li, Q.Z., Hao, Y.H., 2003. Morphological changes to early stage Taenia solium cysticerci following oxfendazole treatment. Vet J 165, 73-77.
Liu, Y.J., Li, Z.Q., Hao, Y.H., 2002. Oncospheres of Taenia solium develop into cysticerci in normal mice. Journal of veterinary medicine. B, Infectious diseases and veterinary public health 49, 371-372.
Luo, X., Zheng, Y., Hou, J., Zhang, S., Cai, X., 2009. Protection against Asiatic Taenia solium induced by a recombinant 45W-4B protein. Clin Vaccine Immunol 16, 230-232.
Luo, X.N., Zheng, Y.D., Dou, Y.X., Hou, J.L., Jing, Z.Z., Cai, X.P., 2006. [Combined expression of TSO45W-4BX from Taenia solium and porcine CD58 in Escherichia coli]. Zhongguo ji sheng chong xue yu ji sheng chong bing za zhi = Chinese journal of parasitology & parasitic diseases 24, 285-289.
Lv, Z., Wu, Z., Zhang, L., Ji, P., Cai, Y., Luo, S., Wang, H., Li, H., 2015. Genome mining offers a new starting point for parasitology research. Parasitol Res 114, 399-409.
Maeda, T., Ito, A., Sako, Y., Yamasaki, H., Oyaizu, N., Odawara, T., Iwamoto, A., Fujii, T., 2011. Neurocysticercosis case with tuberculoma-like epithelioid granuloma strongly suspected by serology and confirmed by mitochondrial DNA. BMJ Case Rep 2011.
Margono, S.S., Ito, A., Sato, M.O., Okamoto, M., Subahar, R., Yamasaki, H., Hamid, A., Wandra, T., Purba, W.H., Nakaya, K., Ito, M., Craig, P.S., Suroso, T., 2003. Taenia solium taeniasis/cysticercosis in Papua, Indonesia in 2001: detection of human worm carriers. J Helminthol 77, 39-42.
Margono, S.S., Subahar, R., Hamid, A., Wandra, T., Sudewi, S.S., Sutisna, P., Ito, A., 2001. Cysticercosis in Indonesia: epidemiological aspects. Southeast Asian J Trop Med Public Health 32 Suppl 2, 79-84.
Margono, S.S., Wandra, T., Swasono, M.F., Murni, S., Craig, P.S., Ito, A., 2006. Taeniasis/cysticercosis in Papua (Irian Jaya), Indonesia. Parasitol Int 55 Suppl, S143-148.
Martinez-Hernandez, F., Jimenez-Gonzalez, D.E., Chenillo, P., Alonso-Fernandez, C., Maravilla, P., Flisser, A., 2009. Geographical widespread of two lineages of Taenia solium due to human migrations: can population genetic analysis strengthen this hypothesis? Infect Genet Evol 9, 1108-1114.
McCleery, E.J., Patchanee, P., Pongsopawijit, P., Chailangkarn, S., Tiwananthagorn, S., Jongchansittoe, P., Dantrakool, A., Morakote, N., Phyu, H., Wilkins, P.P., Noh, J.C., Phares, C., O'Neal, S., 2015. Taeniasis among Refugees Living on Thailand-Myanmar Border, 2012. Emerg Infect Dis 21, 1824-1826.
Meng, Q., Liu, L., 2016. Disseminated Cysticercosis. N Engl J Med 375, e52.
Montresor, A., Palmer, K., 2006. Taeniasis/cysticercosis trend worldwide and rationale for control. Parasitol Int 55 Suppl, S301-303.
Mou, R., Bao, H.E., Zhang, K., Wu, J.H., Lang, S.Y., 2012. [Study on hepatocyte apoptosis of domestic pigs experimentally infected with Taenia asiatica and Taenia saginata]. Zhongguo ji sheng chong xue yu ji sheng chong bing za zhi = Chinese journal of parasitology & parasitic diseases 30, 367-372.
Myadagsuren, N., Davaajav, A., Wandra, T., Sandar, T., Ichinkhorloo, P., Yamasaki, H., Sako, Y., Nakao, M., Sato, M.O., Nakaya, K., Ito, A., 2007. Taeniasis in Mongolia, 2002-2006. Am J Trop Med Hyg 77, 342-346.
Nakao, M., Okamoto, M., Sako, Y., Yamasaki, H., Nakaya, K., Ito, A., 2002. A phylogenetic hypothesis for the distribution of two genotypes of the pig tapeworm Taenia solium worldwide. Parasitology 124, 657-662.
Nakao, M., Sako, Y., Ito, A., 2003. The mitochondrial genome of the tapeworm Taenia solium: a finding of the abbreviated stop codon U. J Parasitol 89, 633-635.
Nakao, M., Sako, Y., Yokoyama, N., Fukunaga, M., Ito, A., 2000. Mitochondrial genetic code in cestodes. Molecular and biochemical parasitology 111, 415-424.
Nakaya, K., Mamuti, W., Xiao, N., Sato, M.O., Wandra, T., Nakao, M., Sako, Y., Yamasaki, H., Ishikawa, Y., Craig, P.S., Schantz, P.M., Ito, A., 2006. Usefulness of severe combined immunodeficiency (scid) and inbred mice for studies of cysticercosis and echinococcosis. Parasitol Int 55 Suppl, S91-97.
Namikawa, H., Takemoto, Y., Shimazaki, I., Makuuchi, A., Kobayashi, M., Kinuhata, S., Yamada, K., Fujimoto, H., Toyoda, H., Kamata, N., Tochino, Y., Teramoto, I., Abe, N., Morimura, M., Kakeya, H., Shuto, T., 2018. A Case of Imported Taenia asiatica Infection in Japan. Japanese journal of infectious diseases 71, 170-171.
Ng-Nguyen, D., Noh, J., Breen, K., Stevenson, M.A., Handali, S., Traub, R.J., 2018. The epidemiology of porcine Taenia solium cysticercosis in communities of the Central Highlands in Vietnam. Parasit Vectors 11, 360.
Ng-Nguyen, D., Stevenson, M.A., Dorny, P., Gabriel, S., Vo, T.V., Nguyen, V.T., Phan, T.V., Hii, S.F., Traub, R.J., 2017. Comparison of a new multiplex real-time PCR with the Kato Katz thick smear and copro-antigen ELISA for the detection and differentiation of Taenia spp. in human stools. Plos Negl Trop Dis 11, e0005743.
Ng-Nguyen, D., Stevenson, M.A., Traub, R.J., 2017. A systematic review of taeniasis, cysticercosis and trichinellosis in Vietnam. Parasit Vectors 10, 150.
Nguyen, H.A., Bae, Y.A., Lee, E.G., Kim, S.H., Diaz-Camacho, S.P., Nawa, Y., Kang, I., Kong, Y., 2010. A novel sigma-like glutathione transferase of Taenia solium metacestode. Int J Parasitol 40, 1097-1106.
Nkouawa, A., Dschanou, A.R., Moyou-Somo, R., Sako, Y., Ito, A., 2017. Seroprevalence and risk factors of human cysticercosis and taeniasis prevalence in a highly endemic area of epilepsy in Bangoua, west Cameroon. Acta Trop 165, 116-120.
Nkouawa, A., Sako, Y., Li, T., Chen, X., Nakao, M., Yanagida, T., Okamoto, M., Giraudoux, P., Raoul, F., Nakaya, K., Xiao, N., Qiu, J., Qiu, D., Craig, P.S., Ito, A., 2012. A loop-mediated isothermal amplification method for a differential identification of Taenia tapeworms from human: application to a field survey. Parasitol Int 61, 723-725.
Nkouawa, A., Sako, Y., Nakao, M., Nakaya, K., Ito, A., 2009. Loop-mediated isothermal amplification method for differentiation and rapid detection of Taenia species. J Clin Microbiol 47, 168-174.
Nkouawa, A., Sako, Y., Okamoto, M., Ito, A., 2016. Simple Identification of Human Taenia Species by Multiplex Loop-Mediated Isothermal Amplification in Combination with Dot Enzyme-Linked Immunosorbent Assay. Am J Trop Med Hyg 94, 1318-1323.
Ohnishi, K., Sakamoto, N., Kobayashi, K., Iwabuchi, S., Nakamura-Uchiyama, F., 2013. Therapeutic effect of praziquantel against Taeniasis asiatica. Int J Infect Dis 17, e656-657.
Okamoto, M., Nakao, M., Blair, D., Anantaphruti, M.T., Waikagul, J., Ito, A., 2010. Evidence of hybridization between Taenia saginata and Taenia asiatica. Parasitol Int 59, 70-74.
Okamoto, M., Nakao, M., Sako, Y., Ito, A., 2001. Molecular variation of Taenia solium in the world. Southeast Asian J Trop Med Public Health 32 Suppl 2, 90-93.
Okello, A., Ash, A., Keokhamphet, C., Hobbs, E., Khamlome, B., Dorny, P., Thomas, L., Allen, J., 2014. Investigating a hyper-endemic focus of Taenia solium in northern Lao PDR. Parasit Vectors 7, 134.
Okello, A.L., Burniston, S., Conlan, J.V., Inthavong, P., Khamlome, B., Welburn, S.C., Gilbert, J., Allen, J., Blacksell, S.D., 2015. Prevalence of Endemic Pig-Associated Zoonoses in Southeast Asia: A Review of Findings from the Lao People's Democratic Republic. Am J Trop Med Hyg 92, 1059-1066.
Okello, A.L., Thomas, L., Inthavong, P., Ash, A., Khamlome, B., Keokamphet, C., Newberry, K., Gauci, C.G., Gabriel, S., Dorny, P., Thompson, R.A., Lightowlers, M.W., Allen, J., 2016. Assessing the impact of a joint human-porcine intervention package for Taenia solium control: Results of a pilot study from northern Lao PDR. Acta Trop 159, 185-191.
Okello, A.L., Thomas, L., Inthavong, P., Ash, A., Khamlome, B., Keokamphet, C., Newberry, K., Gauci, C.G., Gabriel, S., Dorny, P., Thompson, R.A., Lightowlers, M.W., Allen, J., 2017. Reprint of "Assessing the impact of a joint human-porcine intervention package for Taenia solium control: Results of a pilot study from northern Lao PDR". Acta Trop 165, 261-267.
Okello, A.L., Tiemann, T.T., Inthavong, P., Khamlome, B., Phengvilaysouk, A., Keonouchanh, S., Keokhamphet, C., Somoulay, V., Blaszak, K., Blacksell, S.D., Okello, W.O., Allen, J., 2017. Integrating market chain assessments with zoonoses risk analysis in two cross-border pig value chains in Lao PDR. Asian-Australasian journal of animal sciences 30, 1651-1659.
O'Neal, S.E., Robbins, N.M., Townes, J.M., 2012. Neurocysticercosis among resettled refugees from Burma. Journal of travel medicine 19, 118-121.
O'Neal, S.E., Townes, J.M., Wilkins, P.P., Noh, J.C., Lee, D., Rodriguez, S., Garcia, H.H., Stauffer, W.M., 2012. Seroprevalence of antibodies against Taenia solium cysticerci among refugees resettled in United States. Emerg Infect Dis 18, 431-438.
Ooi, H.K., Ho, C.M., Chung, W.C., 2013. Historical overview of Taenia asiatica in Taiwan. Korean J Parasitol 51, 31-36.
Openshaw, J.J., Medina, A., Felt, S.A., Li, T., Huan, Z., Rozelle, S., Luby, S.P., 2018. Prevalence and risk factors for Taenia solium cysticercosis in school-aged children: A school based study in western Sichuan, People's Republic of China. Plos Negl Trop Dis 12, e0006465.
Owen, I.L., 2006. Current status of Taenia solium and cysticercosis in Papua New Guinea. Parasitol Int 55 Suppl, S149-153.
Park, S.K., Yun, D.H., Chung, J.Y., Kong, Y., Cho, S.Y., 2000. The 10 kDa protein of Taenia solium metacestodes shows genus specific antigenicity. Korean J Parasitol 38, 191-194.
Penchan, P., Sriphrapradang, C., 2017. Cigar-Shaped Intramuscular Calcifications. The American journal of the medical sciences 353, 504.
Priest, J.W., Jenks, M.H., Moss, D.M., Mao, B., Buth, S., Wannemuehler, K., Soeung, S.C., Lucchi, N.W., Udhayakumar, V., Gregory, C.J., Huy, R., Muth, S., Lammie, P.J., 2016. Integration of Multiplex Bead Assays for Parasitic Diseases into a National, Population-Based Serosurvey of Women 15-39 Years of Age in Cambodia. Plos Negl Trop Dis 10, e0004699.
Qi, B., Ge, P., Yang, H., Bi, C., Li, Y., 2011. Spinal intramedullary cysticercosis: a case report and literature review. International journal of medical sciences 8, 420-423.
Rahman, M., Lee, E.G., Kim, S.H., Bae, Y.A., Wang, H., Yang, Y., Kong, Y., 2012. Characterization of hydrophobic-ligand-binding proteins of Taenia solium that are expressed specifically in the adult stage. Parasitology 139, 1361-1374.
Rajshekhar, V., Joshi, D.D., Doanh, N.Q., van De, N., Xiaonong, Z., 2003. Taenia solium taeniosis/cysticercosis in Asia: epidemiology, impact and issues. Acta Trop 87, 53-60.
Raoul, F., Li, T., Sako, Y., Chen, X., Long, C., Yanagida, T., Wu, Y., Nakao, M., Okamoto, M., Craig, P.S., Giraudoux, P., Ito, A., 2013. Advances in diagnosis and spatial analysis of cysticercosis and taeniasis. Parasitology 140, 1578-1588.
Sahu, P.S., Lim, Y.A.L., Mahmud, R., Somanath, S.D., Tan, C.T., Ramachandran, C.P., 2017. Needs of exploring the burden of recent onset seizures due to neurocysticercosis and challenges in southeast Asia focusing on scenario in Malaysia. Asian Pac J Trop Med 10, 332-340.
Sahu, P.S., Parija, S., Kumar, D., Jayachandran, S., Narayan, S., 2014. Comparative profile of circulating antigenic peptides in CSF, serum & urine from patients with neurocysticercosis diagnosed by immunoblotting. Parasite Immunol 36, 509-521.
Sahu, P.S., Patro, S., Jena, P.K., Swain, S.K., Das, B.K., 2015. Imaging and Serological-Evidence of Neurocysticercosis Among Patients with Seizures in Odisha, an Unexplored Eastern Coastal Province in India. Journal of clinical and diagnostic research : JCDR 9, Dc06-10.
Sahu, P.S., Seepana, J., Padela, S., Sahu, A.K., Subbarayudu, S., Barua, A., 2014. Neurocysticercosis in children presenting with afebrile seizure: clinical profile, imaging and serodiagnosis. Rev Inst Med Trop Sao Paulo 56, 253-258.
Sakai, H., Barbosa, H.V., Jr., Silva, E.M., Schlabitz, F.O., Noronha, R.P., Nonaka, N., Franke, C.R., Ueno, H., 2001. Short report: seroprevalence of Taenia solium cysticercosis in pigs in Bahia State, northeastern Brazil. Am J Trop Med Hyg 64, 268-269.
Sako, Y., Ito, A., 2001. Recent advances in serodiagnosis for cysticercosis. Southeast Asian J Trop Med Public Health 32 Suppl 2, 98-104.
Sako, Y., Itoh, S., Okamoto, M., Nakaya, K., Ito, A., 2013. Simple and reliable preparation of immunodiagnostic antigens for Taenia solium cysticercosis. Parasitology 140, 1589-1594.
Sako, Y., Nakao, M., Ikejima, T., Piao, X.Z., Nakaya, K., Ito, A., 2000. Molecular characterization and diagnostic value of Taenia solium low-molecular-weight antigen genes. J Clin Microbiol 38, 4439-4444.
Sako, Y., Nakao, M., Nakaya, K., Yamasaki, H., Ito, A., 2006. Recombinant antigens for serodiagnosis of cysticercosis and echinococcosis. Parasitol Int 55 Suppl, S69-73.
Sako, Y., Nkouawa, A., Yanagida, T., Ito, A., 2013. Loop-mediated isothermal amplification method for a differential identification of human Taenia tapeworms. Methods in molecular biology (Clifton, N.J.) 1039, 109-120.
Sako, Y., Takayanagui, O.M., Odashima, N.S., Ito, A., 2015. Comparative Study of Paired Serum and Cerebrospinal Fluid Samples from Neurocysticercosis Patients for the Detection of Specific Antibody to Taenia solium Immunodiagnostic Antigen. Tropical medicine and health 43, 171-176.
Salim, L., Ang, A., Handali, S., Tsang, V.C., 2009. Seroepidemiologic survey of cysticercosis-taeniasis in four central highland districts of Papua, Indonesia. Am J Trop Med Hyg 80, 384-388.
Sato, A., Nakamura, I., Fujita, H., Fukushima, S., Mizuno, Y., Fujii, T., Matsumoto, T., 2016. Neurocysticercosis with Diplopia Responds Well to Albendazole. Internal medicine (Tokyo, Japan) 55, 1219-1222.
Sato, M.O., Sako, Y., Nakao, M., Yamasaki, H., Nakaya, K., Ito, A., 2006. Evaluation of purified Taenia solium glycoproteins and recombinant antigens in the serologic detection of human and swine cysticercosis. J Infect Dis 194, 1783-1790.
Sato, M.O., Sato, M., Yanagida, T., Waikagul, J., Pongvongsa, T., Sako, Y., Sanguankiat, S., Yoonuan, T., Kounnavang, S., Kawai, S., Ito, A., Okamoto, M., Moji, K., 2018. Taenia solium, Taenia saginata, Taenia asiatica, their hybrids and other helminthic infections occurring in a neglected tropical diseases' highly endemic area in Lao PDR. Plos Negl Trop Dis 12, e0006260.
Sato, M.O., Yamasaki, H., Sako, Y., Nakao, M., Nakaya, K., Plancarte, A., Kassuku, A.A., Dorny, P., Geerts, S., Benitez-Ortiz, W., Hashiguchi, Y., Ito, A., 2003. Evaluation of tongue inspection and serology for diagnosis of Taenia solium cysticercosis in swine: usefulness of ELISA using purified glycoproteins and recombinant antigen. Vet Parasitol 111, 309-322.
Sawanyawisuth, K., Chotmongkol, V., 2013. Eosinophilic meningitis. Handbook of clinical neurology 114, 207-215.
Shen, C., Li, S., Zheng, S., Choi, M.H., Bae, Y.M., Hong, S.T., 2007. Tissue parasitic helminthiases are prevalent at Cheongjin, North Korea. Korean J Parasitol 45, 139-144.
Shi, Y., Toet, H., Rathinasamy, V., Young, N.D., Gasser, R.B., Beddoe, T., Huang, W., Spithill, T.W., 2014. First insight into CD59-like molecules of adult Fasciola hepatica. Exp Parasitol 144, 57-64.
Shih, Y.C., Chen, C.M., Huang, Y.H., Liao, C.W., Fan, C.K., Yang, C.H., 2010. Subcutaneous cysticercosis diagnosed by mitochondrial DNA analysis. Int J Dermatol 49, 672-675.
Shin, D.H., Chai, J.Y., Hong, J.H., Seo, M., 2017. Historical Details about the Meat Consumption and Taeniases in Joseon Period of Korea. Korean J Parasitol 55, 457-460.
Shoji, H., Hirai, T., Shirakura, T., Takuma, T., Okino, T., Wakatsuki, Y., Okino, T., Niki, Y., 2013. [A case of cysticercosis with multiple lesions in the brain and femoral muscles]. Kansenshogaku zasshi. The Journal of the Japanese Association for Infectious Diseases 87, 608-612.
Somers, R., Dorny, P., Nguyen, V.K., Dang, T.C., Goddeeris, B., Craig, P.S., Vercruysse, J., 2006. Taenia solium taeniasis and cysticercosis in three communities in north Vietnam. Trop Med Int Health 11, 65-72.
Song, E.K., Kim, I.H., Lee, S.O., 2004. Unusual manifestations of Taenia solium infestation. Journal of gastroenterology 39, 288-291.
Su, C.X., Cai, X.P., Han, X.Q., Luo, X.L., Zheng, Y.D., Dou, Y.X., 2003. [Expression of phosphoprotein P2 of Cysticercus cellulosae in Pichia pastoris and its application]. Sheng wu gong cheng xue bao = Chinese journal of biotechnology 19, 424-427.
Subahar, R., Hamid, A., Purba, W., Wandra, T., Karma, C., Sako, Y., Margono, S.S., Craig, P.S., Ito, A., 2001. Taenia solium infection in Irian Jaya (west Papua), Indonesia: a pilot serological survey of human and porcine cysticercosis in Jayawijaya district. Trans R Soc Trop Med Hyg 95, 388-390.
Sudewi, A.A., Wandra, T., Artha, A., Nkouawa, A., Ito, A., 2008. Taenia solium cysticercosis in Bali, Indonesia: serology and mtDNA analysis. Trans R Soc Trop Med Hyg 102, 96-98.
Sun, X.L., Cai, X.P., Jing, Z.Z., Mi, X.Y., Wang, P.Y., Chen, H.T., 2009. [Observation on the ultrastructure of Taenia solium oncosphere]. Zhongguo ji sheng chong xue yu ji sheng chong bing za zhi = Chinese journal of parasitology & parasitic diseases 27, 35-38.
Suroso, T., Margono, S.S., Wandra, T., Ito, A., 2006. Challenges for control of taeniasis/cysticercosis in Indonesia. Parasitol Int 55 Suppl, S161-165.
Swastika, K., Dewiyani, C.I., Yanagida, T., Sako, Y., Sudarmaja, M., Sutisna, P., Wandra, T., Dharmawan, N.S., Nakaya, K., Okamoto, M., Ito, A., 2012. An ocular cysticercosis in Bali, Indonesia caused by Taenia solium Asian genotype. Parasitol Int 61, 378-380.
Swastika, K., Dharmawan, N.S., Suardita, I.K., Kepeng, I.N., Wandra, T., Sako, Y., Okamoto, M., Yanagida, T., Sasaki, M., Giraudoux, P., Nakao, M., Yoshida, T., Eka Diarthini, L.P., Sudarmaja, I.M., Purba, I.E., Budke, C.M., Ito, A., 2016. Swine cysticercosis in the Karangasem district of Bali, Indonesia: An evaluation of serological screening methods. Acta Trop 163, 46-53.
Swastika, K., Wandra, T., Dharmawan, N.S., Sudarmaja, I.M., Saragih, J.M., Diarthini, L.P.E., Ariwati, L., Damayanti, P.A.A., Laksemi, D., Kapti, N., Sutisna, P., Yanagida, T., Ito, A., 2017. Taeniasis caused by Taenia saginata in Gianyar town and Taenia solium in Karangasem villages of Bali, Indonesia, 2011-2016: How to detect tapeworm carriers, anamnesis or microscopy? Acta Trop 174, 19-23.
Teerasukjinda, O., Wongjittraporn, S., Tongma, C., Chung, H., 2016. Asymptomatic Giant Intraventricular Cysticercosis: A Case Report. Hawai'i journal of medicine & public health : a journal of Asia Pacific Medicine & Public Health 75, 187-189.
Terefe, Y., Hailemariam, Z., Menkir, S., Nakao, M., Lavikainen, A., Haukisalmi, V., Iwaki, T., Okamoto, M., Ito, A., 2014. Phylogenetic characterisation of Taenia tapeworms in spotted hyenas and reconsideration of the "Out of Africa" hypothesis of Taenia in humans. Int J Parasitol 44, 533-541.
Thanchomnang, T., Tantrawatpan, C., Intapan, P.M., Sanpool, O., Janwan, P., Lulitanond, V., Tourtip, S., Yamasaki, H., Maleewong, W., 2014. Rapid molecular identification of human taeniid cestodes by pyrosequencing approach. PLoS One 9, e100611.
Tian, X.J., Li, J.Y., Huang, Y., Xue, Y.P., 2009. Preliminary analysis of cerebrospinal fluid proteome in patients with neurocysticercosis. Chinese medical journal 122, 1003-1008.
Trung, D.D., Praet, N., Cam, T.D., Lam, B.V., Manh, H.N., Gabriel, S., Dorny, P., 2013. Assessing the burden of human cysticercosis in Vietnam. Trop Med Int Health 18, 352-356.
Tsai, I.J., Zarowiecki, M., Holroyd, N., Garciarrubio, A., Sanchez-Flores, A., Brooks, K.L., Tracey, A., Bobes, R.J., Fragoso, G., Sciutto, E., Aslett, M., Beasley, H., Bennett, H.M., Cai, X., Camicia, F., Clark, R., Cucher, M., De Silva, N., Day, T.A., Deplazes, P., Estrada, K., Fernandez, C., Holland, P.W.H., Hou, J., Hu, S., Huckvale, T., Hung, S.S., Kamenetzky, L., Keane, J.A., Kiss, F., Kozi…
Van De, N., Le, T.H., Lien, P.T., Eom, K.S., 2014. Current status of taeniasis and cysticercosis in Vietnam. Korean J Parasitol 52, 125-129.
Wandra, T., Depary, A.A., Sutisna, P., Margono, S.S., Suroso, T., Okamoto, M., Craig, P.S., Ito, A., 2006. Taeniasis and cysticercosis in Bali and North Sumatra, Indonesia. Parasitol Int 55 Suppl, S155-160.
Wandra, T., Ito, A., Swastika, K., Dharmawan, N.S., Sako, Y., Okamoto, M., 2013. Taeniases and cysticercosis in Indonesia: past and present situations. Parasitology 140, 1608-1616.
Wandra, T., Ito, A., Yamasaki, H., Suroso, T., Margono, S.S., 2003. Taenia solium Cysticercosis, Irian Jaya, Indonesia. Emerg Infect Dis 9, 884-885.
Wandra, T., Subahar, R., Simanjuntak, G.M., Margono, S.S., Suroso, T., Okamoto, M., Nakao, M., Sako, Y., Nakaya, K., Schantz, P.M., Ito, A., 2000. Resurgence of cases of epileptic seizures and burns associated with cysticercosis in Assologaima, Jayawijaya, Irian Jaya, Indonesia, 1991-95. Trans R Soc Trop Med Hyg 94, 46-50.
Wandra, T., Sudewi, A.A., Swastika, I.K., Sutisna, P., Dharmawan, N.S., Yulfi, H., Darlan, D.M., Kapti, I.N., Samaan, G., Sato, M.O., Okamoto, M., Sako, Y., Ito, A., 2011. Taeniasis/cysticercosis in Bali, Indonesia. Southeast Asian J Trop Med Public Health 42, 793-802.
Wandra, T., Sutisna, P., Dharmawan, N.S., Margono, S.S., Sudewi, R., Suroso, T., Craig, P.S., Ito, A., 2006. High prevalence of Taenia saginata taeniasis and status of Taenia solium cysticercosis in Bali, Indonesia, 2002-2004. Trans R Soc Trop Med Hyg 100, 346-353.
Wandra, T., Swastika, K., Dharmawan, N.S., Purba, I.E., Sudarmaja, I.M., Yoshida, T., Sako, Y., Okamoto, M., Eka Diarthini, N.L., Sri Laksemi, D.A., Yanagida, T., Nakao, M., Ito, A., 2015. The present situation and towards the prevention and control of neurocysticercosis on the tropical island, Bali, Indonesia. Parasit Vectors 8, 148.
Wang, I.C., Fan, P.C., Lu, S.C., Fan, C.K., Su, K.E., 2008. Suppression of host Th1-type granulomatous inflammation by Taenia solium metacestodes is related to down-regulation of osteopontin gene expression. Int J Parasitol 38, 239-248.
Wang, J., Luo, X.N., Yue, C., Hu, Z.M., Cai, X.P., 2005. [Expression of Taenia solium oncosphere 45WB2 gene in Pichia pastoris system]. Zhongguo ji sheng chong xue yu ji sheng chong bing za zhi = Chinese journal of parasitology & parasitic diseases 23, 171-174.
Wang, K., Guo, Y., Li, K., Lu, Y., Zhang, Y., Sun, S., Yan, H., Zhang, S., 2006. Molecular characterization and anticoagulant activity of a novel annexin derived from the Taenia solium. Acta Trop 99, 165-172.
Wang, L., Luo, X., Hou, J., Guo, A., Zhang, S., Li, H., Cai, X., 2016. Infection of Taenia asiatica in a Bai Person in Dali, China. Korean J Parasitol 54, 67-70.
Wang, Q.M., Sun, S.H., Hu, Z.L., Wu, D., Wang, Z.C., 2003. Immune response and protection elicited by DNA immunisation against Taenia cysticercosis. Vaccine 21, 1672-1680.
Wang, S., Wang, S., Luo, Y., Xiao, L., Luo, X., Gao, S., Dou, Y., Zhang, H., Guo, A., Meng, Q., Hou, J., Zhang, B., Zhang, S., Yang, M., Meng, X., Mei, H., Li, H., He, Z., Zhu, X., Tan, X., Zhu, X.Q., Yu, J., Cai, J., Zhu, G., Hu, S., 2016. Comparative genomics reveals adaptive evolution of Asian tapeworm in switching to a new intermediate host. 7, 12845.
Wang, Y.B., Xu, Y., Kong, X.L., Zhang, B.G., Bu, X.Q., Zhao, C.L., Zhang, D.B., Miao, F., Chen, X.X., Wan, G.Q., Huang, B.C., 2014. [Survey of intestinal parasitic infections and related knowledge and behavior of residents in Jiaodong area of Shandong Province]. Zhongguo xue xi chong bing fang zhi za zhi = Chinese journal of schistosomiasis control 26, 376-381.
Wang, Y.Y., Chang, X.L., Tao, Z.Y., Wang, X.L., Jiao, Y.M., Chen, Y., Qi, W.J., Xia, H., Yang, X.D., Sun, X., Shen, J.L., Fang, Q., 2015. Optimized codon usage enhances the expression and immunogenicity of DNA vaccine encoding Taenia solium oncosphere TSOL18 gene. Molecular medicine reports 12, 281-288.
Wang, Y.Y., Wang, X.L., Chang, X.L., Tao, Z.Y., Xia, H., Fang, Q., 2012. [Prediction and identification of Taenia solium oncosphere TSO45-4B antigen FnIII structure domain linear B cell epitopes]. Zhongguo xue xi chong bing fang zhi za zhi = Chinese journal of schistosomiasis control 24, 681-684.
Webb, C.M., White, A.C., Jr., 2016. Update on the Diagnosis and Management of Neurocysticercosis. Current infectious disease reports 18, 44.
Willingham, A.L., 3rd, De, N.V., Doanh, N.Q., Cong le, D., Dung, T.V., Dorny, P., Cam, P.D., Dalsgaard, A., 2003. Current status of cysticercosis in Vietnam. Southeast Asian J Trop Med Public Health 34 Suppl 1, 35-50.
Willingham, A.L., 3rd, Wu, H.W., Conlan, J., Satrija, F., 2010. Combating Taenia solium cysticercosis in Southeast Asia an opportunity for improving human health and livestock production. Adv Parasitol 72, 235-266.
Wiwanitkit, V., 2015. Spinal Taenia solium cysticercosis. European spine journal : official publication of the European Spine Society, the European Spinal Deformity Society, and the European Section of the Cervical Spine Research Society.
Wu, H.W., Ito, A., Ai, L., Zhou, X.N., Acosta, L.P., Lee Willingham, A., III, 2017. Cysticercosis/taeniasis endemicity in Southeast Asia: Current status and control measures. Acta Trop 165, 121-132.
Wu, L., Diao, Z., Deng, X., Gao, J., Zhou, Z., Liu, Y., Wang, Y., 2005. DNA vaccine against Taenia solium cysticercosis expressed as a modified hepatitis B virus core particle containing three epitopes shared by Taenia crassiceps and Taenia solium. Journal of nanoscience and nanotechnology 5, 1204-1210.
Wu, W., Jia, F., Wang, W., Huang, Y., Huang, Y., 2013. Antiparasitic treatment of cerebral cysticercosis: lessons and experiences from China. Parasitol Res 112, 2879-2890.
Wu, W., Qian, X., Huang, Y., Hong, Q., 2012. A review of the control of clonorchiasis sinensis and Taenia solium taeniasis/cysticercosis in China. Parasitol Res 111, 1879-1884.
Wu, X., Fu, Y., Yang, D., Zhang, R., Zheng, W., Nie, H., Xie, Y., Yan, N., Hao, G., Gu, X., Wang, S., Peng, X., Yang, G., 2012. Detailed transcriptome description of the neglected cestode Taenia multiceps. PLoS One 7, e45830.
Xu, J.M., Acosta, L.P., Hou, M., Manalo, D.L., Jiz, M., Jarilla, B., Pablo, A.O., Ovleda, R.M., Langdon, G., McGarvey, S.T., Kurtis, J.D., Friedman, J.F., Wu, H.W., 2010. Seroprevalence of cysticercosis in children and young adults living in a helminth endemic community in leyte, the Philippines. Journal of tropical medicine 2010, 603174.
Yamane, K., Suzuki, Y., Tachi, E., Li, T., Chen, X., Nakao, M., Nkouawa, A., Yanagida, T., Sako, Y., Ito, A., Sato, H., Okamoto, M., 2012. Recent hybridization between Taenia asiatica and Taenia saginata. Parasitol Int 61, 351-355.
Yamane, K., Yanagida, T., Li, T., Chen, X., Dekumyoy, P., Waikagul, J., Nkouawa, A., Nakao, M., Sako, Y., Ito, A., Sato, H., Okamoto, M., 2013. Genotypic relationships between Taenia saginata, Taenia asiatica and their hybrids. Parasitology 140, 1595-1601.
Yamasaki, H., 2013. Current status and perspectives of cysticercosis and taeniasis in Japan. Korean J Parasitol 51, 19-29.
Yamasaki, H., Allan, J.C., Sato, M.O., Nakao, M., Sako, Y., Nakaya, K., Qiu, D., Mamuti, W., Craig, P.S., Ito, A., 2004. DNA differential diagnosis of taeniasis and cysticercosis by multiplex PCR. J Clin Microbiol 42, 548-553.
Yamasaki, H., Matsunaga, S., Yamamura, K., Chang, C.C., Kawamura, S., Sako, Y., Nakao, M., Nakaya, K., Ito, A., 2004. Solitary neurocysticercosis case caused by Asian genotype of Taenia solium confirmed by mitochondrial DNA analysis. J Clin Microbiol 42, 3891-3893.
Yamasaki, H., Nagase, T., Kiyoshige, Y., Suzuki, M., Nakaya, K., Itoh, Y., Sako, Y., Nakao, M., Ito, A., 2006. A case of intramuscular cysticercosis diagnosed definitively by mitochondrial DNA analysis of extremely calcified cysts. Parasitol Int 55, 127-130.
Yamasaki, H., Nakao, M., Sako, Y., Nakaya, K., Ito, A., 2005. Molecular identification of Taenia solium cysticercus genotype in the histopathological specimens. Southeast Asian J Trop Med Public Health 36 Suppl 4, 131-134.
Yamasaki, H., Nakao, M., Sako, Y., Nakaya, K., Sato, M.O., Mamuti, W., Okamoto, M., Ito, A., 2002. DNA differential diagnosis of human taeniid cestodes by base excision sequence scanning thymine-base reader analysis with mitochondrial genes. J Clin Microbiol 40, 3818-3821.
Yan, H., Lou, Z., Li, L., Ni, X., Guo, A., Li, H., Zheng, Y., Dyachenko, V., Jia, W., 2013. The nuclear 18S ribosomal RNA gene as a source of phylogenetic information in the genus Taenia. Parasitol Res 112, 1343-1347.
Yan, H.B., Lou, Z.Z., Li, L., Brindley, P.J., Zheng, Y., Luo, X., Hou, J., Guo, A., Jia, W.Z., Cai, X., 2014. Genome-wide analysis of regulatory proteases sequences identified through bioinformatics data mining in Taenia solium. BMC genomics. 15, 428.
Yan, H.L., Wang, W.T., He, Y., Zhao, Z.Y., Gao, Y.J., Zhang, Y., Sun, S.H., 2004. Construction, expression, and characterization of a recombinant annexin B1-low molecular weight urokinase chimera in Escherichia coli. Acta biochimica et biophysica Sinica 36, 184-190.
Yan, H.L., Xue, G., Mei, Q., Ding, F.X., Wang, Y.Z., Sun, S.H., 2008. Calcium-dependent proapoptotic effect of Taenia solium metacestodes annexin B1 on human eosinophils: a novel strategy to prevent host immune response. The international journal of biochemistry & cell biology 40, 2151-2163.
Yanagida, T., Carod, J.F., Sako, Y., Nakao, M., Hoberg, E.P., Ito, A., 2014. Genetics of the pig tapeworm in madagascar reveal a history of human dispersal and colonization. PLoS One 9, e109002.
Yanagida, T., Sako, Y., Nakao, M., Nakaya, K., Ito, A., 2012. Taeniasis and cysticercosis due to Taenia solium in Japan. Parasit Vectors 5, 18.
Yanagida, T., Yuzawa, I., Joshi, D.D., Sako, Y., Nakao, M., Nakaya, K., Kawano, N., Oka, H., Fujii, K., Ito, A., 2010. Neurocysticercosis: assessing where the infection was acquired from. Journal of travel medicine 17, 206-208.
Yang, H.J., 2004. Immunoblot findings of calcareous corpuscles binding proteins in cyst fluid of Taenia solium metacestodes. Korean J Parasitol 42, 141-143.
Yang, H.J., Chung, Y.B., 2004. Immunolocalization of the 150 kDa protein in cyst fluid of Taenia solium metacestodes. Korean J Parasitol 42, 81-84.
Yang, X., Gasser, R.B., Koehler, A.V., Wang, L., Zhu, K., Chen, L., Feng, H., Hu, M., Fang, R., 2015. Mitochondrial genome of Hypoderaeum conoideum - comparison with selected trematodes. Parasit Vectors 8, 97.
Yang, X., Ma, X., Luo, X., Ling, H., Zhang, X., Cai, X., 2015. Codon Usage Bias and Determining Forces in Taenia solium Genome. Korean J Parasitol 53, 689-697.
Yang, Y.C., Ou-Yang, Y., Su, A.R., Wan, X.L., Li, S.L., 2012. [Analysis of COX1 sequences of Taenia isolates from four areas of Guangxi]. Zhongguo xue xi chong bing fang zhi za zhi = Chinese journal of schistosomiasis control 24, 307-310.
Yokota, K., Furukawa, K., 2012. [A case of cysticercosis with multiple intracerebral and intramuscular nodular lesions]. Kansenshogaku zasshi. The Journal of the Japanese Association for Infectious Diseases 86, 27-30.
Yoo, M., Lee, C.H., Kim, K.J., Kim, H.J., 2014. A case of intradural-extramedullary form of primary spinal cysticercosis misdiagnosed as an arachnoid cyst. Journal of Korean Neurosurgical Society 55, 226-229.
Yu, S., Zhang, X., Chen, W., Zheng, H., Ai, G., Ye, N., Wang, Y., 2017. Development of an immunodiagnosis method using recombinant PsCP for detection of Paragonimus skrjabini infection in human. Parasitol Res 116, 377-385.
Yuan, G.L., Cai, X.P., Jing, Z.Z., Zheng, Y.D., Luo, X.N., Jia, W.Z., Li, H., Ding, J.T., 2005. [High-level expression of the potential vaccine antigen TSO18 of Taenia solium in Pichia pastoris]. Sheng wu gong cheng xue bao = Chinese journal of biotechnology 21, 563-567.
Yuan, H., Jiang, J., Jimenez, F.A., Hoberg, E.P., Cook, J.A., Galbreath, K.E., Li, C., 2016. Target gene enrichment in the cyclophyllidean cestodes, the most diverse group of tapeworms. Molecular ecology resources 16, 1095-1106.
Yuan, Z., Ren, H.J., Ding, Y.Z., Zhang, J.S., Wang, W.P., Wu, X.L., Qiu, M.D., 2004. [Clinical study on the treatment of severe neurocysticercosis]. Zhongguo ji sheng chong xue yu ji sheng chong bing za zhi = Chinese journal of parasitology & parasitic diseases 22, 213-217.
Zhang, H., Zhao, W.J., Kang, L.C., Wang, X.H., Bo, X.W., 2010. Characterization of a Moniezia expansa ubiquitin-conjugating enzyme E2 cDNA. Mol Biol Rep 37, 1585-1590.
Zhang, S., Hu, Y., Li, Z., Zhao, L., Wang, Z., 2017. Lumbar spinal intradural neurocysticercosis: A case report. Experimental and therapeutic medicine 13, 3591-3593.
Zhang, S., Jia, W., Luo, X., Jing, Z., Wu, G., Zheng, Y., Guo, A., Cai, X., 2008. [Renaturation, purification and antigenicity identification of recombinant protein of Cysticercus cellulosae expressed in Escherichia coli]. Sheng wu gong cheng xue bao = Chinese journal of biotechnology 24, 1490-1495.
Zhang, S., Luo, X., Guo, A., Zhu, X., Cai, X., 2016. Generation and characterization of monoclonal antibodies specific for 18 kDa antigen from Taenia solium cysticerci. Exp Parasitol 166, 75-82.
Zhang, S., You, Y., Luo, X., Zheng, Y., Cai, X., 2018. Molecular and biochemical characterization of Taenia solium alpha-enolase. Vet Parasitol 254, 36-42.
Zhang, W.B., Li, J., Li, Q., Yang, D., Zhu, B., You, H., Jones, M.K., Duke, M., McManus, D.P., 2007. Identification of a diagnostic antibody-binding region on the immunogenic protein EpC1 from Echinococcus granulosus and its application in population screening for cystic echinococcosis. Clinical and experimental immunology 149, 80-86.
Zhang, Y., Bae, Y.A., Zong, H.Y., Kong, Y., Cai, G.B., 2016. Functionally Expression of Metalloproteinase in Taenia solium Metacestode and Its Evaluation for Serodiagnosis of Cysticercosis. Iranian journal of parasitology 11, 35-45.
Zhang, Y., Guo, Y.J., Sun, S.H., Yan, H.L., He, Y., 2004. Non-fusion expression in Escherichia coli, purification, and characterization of a novel Ca2+- and phospholipid-binding protein annexin B1. Protein expression and purification 34, 68-74.
Zhang, Y., Wang, K.H., Guo, Y.J., Lu, Y.M., Yan, H.L., Song, Y.L., Wang, F., Ding, F.X., Sun, S.H., 2007. Annexin B1 from Taenia solium metacestodes is a newly characterized member of the annexin family. Biological chemistry 388, 601-610.
Zhang, Y., Zheng, T., Wang, Y., Guo, Y., Ding, F., Fei, M., Cui, H., Sun, S., 2010. Production of biologically active recombinant annexin B1 with enhanced stability via a tagging system. Appl Microbiol Biotechnol 85, 605-614.
Zhao, Y.B., 2006. [Comparison on the in vitro hatching methods for Taenia solium eggs]. Zhongguo ji sheng chong xue yu ji sheng chong bing za zhi = Chinese journal of parasitology & parasitic diseases 24, 75-76.
Zheng, Y., Cai, X., Luo, X., Hu, Z., Jing, Z., 2008. Characterization of a new gene (SLC10) with a spliced leader from Taenia solium. Vet J 175, 96-101.
Zheng, Y., Cai, X., Luo, X., Zhang, D., Jing, Z., 2008. Genetic variability of the 45W gene family between Chinese and Mexican Taenia solium. Am J Trop Med Hyg 78, 946-948.
Zheng, Y., Luo, X., Liu, Z., Jing, Z., Jia, W., Cai, X., 2007. Taenia solium dUTPase: A potential target for anti-human cysticercosis. Acta Trop 101, 266-270.
Zhou, B.Y., Chen, Y.T., Li, W.G., 2010. [Research status on DNA vaccine against Cysticercus cellulosae infection]. Zhongguo ji sheng chong xue yu ji sheng chong bing za zhi = Chinese journal of parasitology & parasitic diseases 28, 148-152.
